# Supplementary material for: Regulation of PV interneuron plasticity by neuropeptide-encoding genes
Source: Nature. 2025 Apr 30;643(8070):173–81. doi: 10.1038/s41586-025-08933-z (PMC12222018; doi:10.1038/s41586-025-08933-z)
Supplement: Supplementary file 3 — Source Data Fig. 1 [file 41586_2025_8933_MOESM3_ESM.xlsx]

## Sheet: 1c
	cFos intensity
	Vehicle			CNO
	Mouse	cFos		Mouse	cFos
	B4-0062	125.809		B4-0061	143.252
	B4-0170	93.4118		B4-0169	158.13
	B5-0619	105.788		B5-0618	142.148

## Sheet: 1e
	mEPSC
	Vehicle				CNO
	File	Amplitude	Frequency		File	Amplitude	Frequency
	Events Statistics: 2017_11_22_0000int.abf All Events	12.745	13.879		Events Statistics: 2017_11_22_0007int.abf All Events	12.673	15.32
	Events Statistics: 2017_11_22_0002int.abf All Events	14.407	11.862		Events Statistics: 2017_11_22_0009int.abf All Events	12.486	13.271
	Events Statistics: 2017_11_22_0004int.abf All Events	15.862	12.022		Events Statistics: 2017_12_06_0002int.abf All Events	15.286	19.693
	Events Statistics: 2017_11_23_0000int.abf All Events	13.953	19.442		Events Statistics: 2017_12_06_0006int.abf All Events	14.239	15.564
	Events Statistics: 2017_11_23_0002int.abf All Events	19.828	10.597		Events Statistics: 2017_12_06_0008int.abf All Events	15.369	11.659
	Events Statistics: 2018_02_28_0000int.abf All Events	15.261	9.316		Events Statistics: 2017_12_13_0002int.abf All Events	17.595	16.837
	Events Statistics: 2018_02_28_0002int.abf All Events	16.278	5.481		Events Statistics: 2018_01_24_0034int.abf All Events	13.643	19.583
	Events Statistics: 2018_02_28_0004int.abf All Events	13.268	5.169		Events Statistics: 2018_01_24_0036int.abf All Events	16.003	13
	Events Statistics: 2018_02_28_0007int.abf All Events	14.52	8.801		Events Statistics: 2018_01_24_0039int.abf All Events	13.058	15.324
	Events Statistics: 2018_04_11_0006int.abf All Events	13.3	9.444		Events Statistics: 2018_01_25_0000int.abf All Events	13.978	6.791
	Events Statistics: 2018_04_11_0008int.abf All Events	12.514	10.593		Events Statistics: 2018_02_27_0000int.abf All Events	14.964	8.161
	Events Statistics: 2018_04_13_0000int.abf All Events	13.912	12.586		Events Statistics: 2018_02_27_0003int.abf All Events	14.237	11.748
	Events Statistics: 2018_04_13_0002int.abf All Events	10.281	8.109		Events Statistics: 2018_02_27_0005int.abf All Events	14.739	8.573
					Events Statistics: 2018_02_27_0007int.abf All Events	14.213	11.23
					Events Statistics: 2018_02_27_0009int.abf All Events	15.03	6.978
					Events Statistics: 2018_03_01_0000int.abf All Events	14.837	4.604
					Events Statistics: 2018_03_01_0004int.abf All Events	16.418	6.099
					Events Statistics: 2018_03_02_0002int.abf All Events	13.356	6.167

## Sheet: 1g
	mIPSC
	Vehicle				CNO
	File	Amplitude	Frequency		File	Amplitude	Frequency
	Events Statistics: 2017_11_22_0001int.abf All Events	11.062	6.642		Events Statistics: 2017_11_22_0008int.abf All Events	15.898	13.522
	Events Statistics: 2017_11_22_0003int.abf All Events	15.033	14.231		Events Statistics: 2017_11_22_0010int.abf All Events	12.236	10.049
	Events Statistics: 2017_11_22_0005int.abf All Events	16.871	8.194		Events Statistics: 2017_12_06_0001int.abf All Events	20.178	13.26
	Events Statistics: 2017_11_23_0001int.abf All Events	16.388	8.839		Events Statistics: 2017_12_06_0003int.abf All Events	19.508	14.314
	Events Statistics: 2017_11_23_0003int.abf All Events	13.924	5.071		Events Statistics: 2017_12_06_0005int.abf All Events	14.114	8.46
	Events Statistics: 2018_02_28_0001int.abf All Events	16.385	6.455		Events Statistics: 2017_12_13_0003int.abf All Events	20.303	21.922
	Events Statistics: 2018_02_28_0003int.abf All Events	15.059	4.561		Events Statistics: 2018_01_24_0035int.abf All Events	20.168	16.42
	Events Statistics: 2018_02_28_0006int.abf All Events	15.804	4.903		Events Statistics: 2018_01_24_0037int.abf All Events	23.07	22.743
	Events Statistics: 2018_02_28_0008int.abf All Events	15.817	4.306		Events Statistics: 2018_01_24_0040int.abf All Events	20.29	12.6
	Events Statistics: 2018_04_11_0007int.abf All Events	12.358	5.659		Events Statistics: 2018_01_25_0001int.abf All Events	26.015	26.184
	Events Statistics: 2018_04_11_0009int.abf All Events	13.821	7.39		Events Statistics: 2018_02_27_0001int.abf All Events	17.003	7.101
	Events Statistics: 2018_04_13_0001int.abf All Events	21.445	16.871		Events Statistics: 2018_02_27_0004int.abf All Events	18.441	12.611
	Events Statistics: 2018_04_13_0004int.abf All Events	13.781	5.804		Events Statistics: 2018_02_27_0006int.abf All Events	18.555	12.897
					Events Statistics: 2018_02_27_0008int.abf All Events	17.999	21.532
					Events Statistics: 2018_02_27_0010int.abf All Events	17.742	10.407
					Events Statistics: 2018_03_01_0001int.abf All Events	14.552	4.064
					Events Statistics: 2018_03_01_0005int.abf All Events	20.662	10.561
					Events Statistics: 2018_03_02_0003int.abf All Events	26.087	15.681

## Sheet: 1h
		E/I ratio
		Vehicle				CNO
		mEPSC charge	mIPSC charge	E/(E+I)		mEPSC charge	mIPSC charge	E/(E+I)
		256.095	474.531	0.350515		464.594	1679.78	0.216657
		283.431	1634.79	0.147757		282.062	844.819	0.250303
		246.078	993.031	0.198593		501.423	1737.99	0.223908
		473.179	1136.35	0.293986		312.634	2028.79	0.133523
		453.17	403.931	0.528725		272.448	654.043	0.294064
		183.078	627.781	0.225783		524.86	3726.72	0.123451
		107.762	360.369	0.230196		462.825	2016.9	0.186643
		78.9668	414.357	0.160071		311.623	3628.35	0.0790927
		161.56	472.618	0.254755		357.846	1667.17	0.176713
		181.495	349.59	0.341743		105.688	6481.46	0.0160446
		197.856	546.793	0.265704		211.101	751.044	0.219406
		212.162	4040.47	0.0498896		251.572	1785.47	0.123499
		116.843	408.573	0.222381		214.556	1861.4	0.103353
						264.051	2999.56	0.0809077
						192.697	1198.39	0.138523
						77.1815	375.229	0.1706
						150.578	1521.7	0.0900436
						98.2958	3432.76	0.0278375

## Sheet: 1j
		Vgat/Geph density change
		Vehicle					CNO
		Mouse	Uninfected	infected	density change		Mouse	Uninfected	infected	density change
		B5-0617_20180504_VGaT	0.0610004	0.0664465	1.08928		B5-0616_20180504_VGaT	0.0628117	0.114601	1.82451
		R5-0178_20180504_VGaT	0.0765398	0.0887928	1.16009		R5-0177_20180504_VGaT	0.0928889	0.108953	1.17294
		S3-0629_20180108_VGaT	0.0741196	0.0848716	1.14506		R5-0179_20180504_VGaT	0.0735047	0.110787	1.50722
		S3-0631_20180108_VGaT	0.0862828	0.10269	1.19015		S3-0628_20180108_VGaT	0.0719185	0.0946909	1.31664
		S3-0633_20180108_VGaT	0.0735673	0.0956431	1.30008		S3-0630_20180108_VGaT	0.0529543	0.0858642	1.62148
		MZCD131.1b	0.167166	0.131227	0.785008		S3-0632_20180108_VGaT	0.0737056	0.113855	1.54473
		MZCD131.1g	0.179915	0.149632	0.831683		MZCD131.1a	0.134298	0.1726	1.2852
		MZCD131.1i	0.128451	0.116602	0.907757		MZCD131.1c	0.135281	0.128623	0.950782
							MZCD131.1e	0.12073	0.155857	1.29095
