# Supplementary material for: Regulation of PV interneuron plasticity by neuropeptide-encoding genes
Source: Nature. 2025 Apr 30;643(8070):173–81. doi: 10.1038/s41586-025-08933-z (PMC12222018; doi:10.1038/s41586-025-08933-z)
Supplement: Supplementary file 4 — Source Data Fig. 2 [file 41586_2025_8933_MOESM4_ESM.xlsx]

## Sheet: 2d
		PV-PV amplitude and charge
		Vehicle				CNO
		File name	Peak amplitude (pA)	Area (pA*ms)		File name	Peak amplitude (pA)	Area (pA*ms)
		2019_10_11_0005.abf	386.689	6000.06		2019_10_12_0008.abf	1262.48	19012.1
		2019_10_11_0025.abf	250.466	2674.27		2019_10_12_0026.abf	1196.96	16264.6
		2019_10_18_0002.abf	1266.6	19455.8		2019_10_12_0043.abf	380.428	5810.07
		2019_10_23_0001.abf	172.86	2842.88		2019_10_19_0001.abf	997.963	15421.5
		2019_10_23_0016.abf	661.309	9955.93		2019_10_31_0009.abf	785.699	12782.1
		2019_10_23_0030.abf	327.265	3629.23		2019_11_07_0002.abf	1762.22	27140.9
		2019_10_30_0003.abf	962.05	14034.7		2019_11_07_0013.abf	1362.1	21163.2
		2019_11_04_0001.abf	654.02	13024.2		2019_11_13_0001.abf	964.806	11928.3
		2019_11_04_0024.abf	230.624	3827.91		2019_11_18_0005.abf	1324.92	21881.4
		2019_11_06_0002.abf	1421.33	18965.8		2019_11_18_0020.abf	1114.69	13557.5
		2019_11_06_0018.abf	1209.53	20760.6		2019_11_20_0002.abf	1229.85	18672.3
		2019_11_14_0003.abf	1034.14	17769.2
		2019_11_14_0021.abf	528.641	8663.3

## Sheet: 2g
		SOM-PV amplitude and charge
		Vehicle				CNO
		File name	Peak amplitude (pA)	Area (pA*ms)		File name	Peak amplitude (pA)	Area (pA*ms)
		2020_01_22_0008.abf	451.756	19622.2		2020_01_21_0004.abf	990.476	27140.3
		2020_01_22_0020.abf	400.908	16530.9		2020_01_21_0016.abf	474.972	25057.6
		2020_01_24_0004.abf	256.709	15701		2020_01_21_0033.abf	283.305	6790.57
		2020_01_24_0021.abf	385.379	15538		2020_01_23_0003.abf	530.166	30993
		2020_09_17_0010.abf	268.849	8889.46		2020_01_23_0016.abf	341.221	16528.1
		2020_09_17_0018.abf	173.681	5461.87		2020_02_12_0012.abf	286.178	10383.1
		2020_09_24_0003.abf	297.473	7899.6		2020_09_16_0004.abf	283.5	7540.2
		2020_09_30_0006.abf	410.81	9911.84		2020_09_16_0020.abf	139.411	4598.46
		2020_10_01_0009.abf	306.462	11706.1		2020_09_16_0030.abf	183.026	9021.56
		2020_10_01_0017.abf	346.361	7856.6		2020_09_23_0003.abf	240.691	8801.12
						2020_09_23_0010.abf	285.684	9721.86

## Sheet: 2j
		VIP-PV amplitude and charge
		Vehicle				CNO
		File name	Peak amplitude (pA)	Area (pA*ms)		File name	Peak amplitude (pA)	Area (pA*ms)
		2019_08_16_0001.abf	132.79	3893.12		2019_08_21_0002.abf	145.122	3888.9
		2019_08_22_0006.abf	33.2733	809.497		2019_08_21_0008.abf	70.7709	1832.63
		2019_09_20_0001.abf	256.501	9396.71		2019_08_21_0015.abf	45.1899	1663.26
		2019_09_20_0006.abf	24.8189	363.943		2019_08_23_0003.abf	45.2404	810.497
		2019_09_20_0017.abf	29.826	737.394		2019_08_23_0020.abf	68.6905	1053.27
		2020_09_07_0005.abf	45.2102	1907.11		2019_09_19_0001.abf	130.673	1953.93
		2020_09_07_0019.abf	48.3384	1851.95		2019_09_19_0014.abf	69.0987	1740
		2020_09_07_0028.abf	90.149	3314.88		2019_09_19_0020.abf	47.3743	1179.54
		2020_09_11_0003.abf	62.8733	2916.67		2020_08_24_0017.abf	63.0128	1794.4
		2020_09_11_0027.abf	17.5575	431.163		2020_08_24_0024.abf	47.4354	1783.42
		2020_09_11_0042.abf	23.0299	987.704		2020_08_26_0006.abf	36.546	1642.57
		2020_09_15_0004.abf	232.591	9480.12		2020_08_26_0017.abf	41.2392	1108.28
		2020_09_15_0016.abf	21.3722	488.491
