# Supplementary material for: Regulation of PV interneuron plasticity by neuropeptide-encoding genes
Source: Nature. 2025 Apr 30;643(8070):173–81. doi: 10.1038/s41586-025-08933-z (PMC12222018; doi:10.1038/s41586-025-08933-z)
Supplement: Supplementary file 5 — Source Data Fig. 3 [file 41586_2025_8933_MOESM5_ESM.xlsx]

## Sheet: 3b,c
		Data is available in Extended Table 1 and on the public repository Gene Expression Omnibus (GSE223038)

## Sheet: 3f
		Scg2				VGF
		Mouse	Uninfected	Infected		Mouse	Uninfected	Infected
		S6-0464	39.6812	82.353		S6-0464	42.3971	84.3417
		S6-0466	47.3483	73.8005		S6-0466	46.1908	105.831
		S6-0167	40.5219	86.7143		S6-0167	35.5373	68.3922
		S6-0169	57.0864	81.3927		S6-0169	35.9401	54.4112
		S6-0170	29.4432	60.952		S6-0170	37.4989	54.4801
		S6-0173	37.6948	44.0214
