# Supplementary material for: Regulation of PV interneuron plasticity by neuropeptide-encoding genes
Source: Nature. 2025 Apr 30;643(8070):173–81. doi: 10.1038/s41586-025-08933-z (PMC12222018; doi:10.1038/s41586-025-08933-z)
Supplement: Supplementary file 6 — Source Data Fig. 4 [file 41586_2025_8933_MOESM6_ESM.xlsx]

## Sheet: 4c
		PV-PV synapse density
		CNO
		shLacZ					shScg2					shVGF					% Change
		Mouse	Uninfected	Infected	Change		Mouse	Uninfected	Infected	Change		Mouse	Uninfected	Infected	Change		shLacZ	shScg2	Vgf
		L9-0937	0.117658	0.164758	1.40032		L9-0227	0.134315	0.120237	0.895185		MZCD105.1f	0.126859	0.108027	0.85155		40.0321	-10.4815	-14.845
		L9-0939	0.110781	0.122787	1.10837		L9-0231	0.170063	0.168895	0.993131		MZCD105.1h	0.138531	0.10572	0.763154		10.8373	-0.686922	-23.6846
		L9-0941	0.0930653	0.130594	1.40325		L9-0234	0.100008	0.124539	1.24528		MZCD119.1a	0.12806	0.140744	1.09905		40.3248	24.5283	9.90518
		L9-0944	0.1008	0.161469	1.60187		L9-0238	0.0880856	0.116899	1.32711		MZCD119.1c	0.107155	0.1035	0.96589		60.1872	32.711	-3.41096
		L9-0951	0.119125	0.125482	1.05336		G9-0325	0.116158	0.12875	1.10841		MZCD119.1g	0.130984	0.170971	1.30528		5.3364	10.8406	30.5278
		S7-0852	0.121948	0.142309	1.16696		G9-0327	0.128693	0.166673	1.29512		MZCD119.1m	0.190874	0.182581	0.956555		16.6963	29.5124	-4.3445
		S7-0854	0.111967	0.10972	0.979931		XX-0932	0.114187	0.12416	1.08734		MZCD119.1o	0.124382	0.108457	0.87197		-2.00687	8.73364	-12.803
		MZCD116.1a	0.123557	0.136385	1.10382		R10-0236	0.115016	0.139727	1.21485		MZCD128.1c	0.0921028	0.0954126	1.03594		10.3823	21.4848	3.5936
		MZCD116.1g	0.148949	0.177134	1.18923		R10-0238	0.16879	0.159525	0.945111							18.923	-5.48888
		MZCD116.1i	0.0682171	0.0981417	1.43867												43.8667

## Sheet: 4f
		PV-PV synapse density
		mCherry					VGF
			Density					Density
		Brain	Uninfected	Infected	Ratio		Brain	Uninfected	Infected	Ratio
		MZCD133.1e	0.0909766	0.0746033	0.820028		MZCD121.1d	0.11616	0.137383	1.18271
		MZCD133.1f	0.101454	0.0745898	0.735206		MZCD133.1a	0.0832569	0.118308	1.421
		MZCD138.1e	0.100135	0.0910716	0.909485		MZCD133.1b	0.0731294	0.0850989	1.16368
		MZCD138.1f	0.116165	0.105822	0.910963		MZCD133.1d	0.0731799	0.10595	1.4478
		MZCD138.1f	0.120019	0.134447	1.12021		MZCD138.1a	0.0822102	0.134145	1.63174
