# Supplementary material for: Regulation of PV interneuron plasticity by neuropeptide-encoding genes
Source: Nature. 2025 Apr 30;643(8070):173–81. doi: 10.1038/s41586-025-08933-z (PMC12222018; doi:10.1038/s41586-025-08933-z)
Supplement: Supplementary file 7 — Source Data Fig. 5 [file 41586_2025_8933_MOESM7_ESM.xlsx]

## Sheet: 5c
		PV-PV Synaptic density
		Mouse	cFos negative	cFos positive
		MZCD171.1A	0.142286	0.0971713
		MZCD171.1D	0.116726	0.0985771
		MZCD177.1A	0.119521	0.104069
		MZCD177.1B	0.167383	0.112187
		MZCD177.1C	0.0990362	0.0943036

## Sheet: 5f
		VGF expression
			CRAM
		Brain	Negative	Postive
		MZCD196.1A	32.2664	71.4623
		MZCD196.1B	39.9434	96.274
		MZCD199.1F	63.762	108.374
		MZCD199.1G	28.4533	67.6923
		MZCD199.1H	50.9005	118.057

## Sheet: 5h
		PV-PV synapse density
		24h					3 days
		Brain	TdTomato negative	TdTomato positive			Brain	TdTomato negative	TdTomato positive
		MZCD177.1E	0.169337	0.123804			MZCD200.1A	0.174374	0.173045
		MZCD177.1F	0.116826	0.0857536			MZCD200.1B	0.13149	0.179081
		MZCD178.1G	0.158819	0.110911			MZCD200.1C	0.174127	0.129811
		MZCD179.1C	0.159443	0.100599			MZCD200.1I	0.142017	0.133012
		MZCD179.1D	0.127626	0.0607558			MZCD200.1J	0.142259	0.101106
