# Supplementary material for: Regulation of PV interneuron plasticity by neuropeptide-encoding genes
Source: Nature. 2025 Apr 30;643(8070):173–81. doi: 10.1038/s41586-025-08933-z (PMC12222018; doi:10.1038/s41586-025-08933-z)
Supplement: Supplementary file 8 — Source Data Extended Data Fig. 1 [file 41586_2025_8933_MOESM8_ESM.xlsx]

## Sheet: ED1b
		Infection density
		Brain	infection density (%)
		20180206 #0061	30.2222
		20180206 #0062	34.386
		20180206 #0169	14.5562
		20180206 #0170	35.6998
		20180220 #0618	24.8631
		20180220 #0619	28.6352

## Sheet: ED1e
		mEPSCs
		Vehicle				CNO
		File	Amplitude	Frequency		File	Amplitude	Frequency
		Events Statistics: 2020_12_02_0001int.abf All Events	11.016	9.051		Events Statistics: 2020_12_01_0001int.abf All Events	10.952	10.652
		Events Statistics: 2020_12_02_0015int.abf All Events	12.128	6.367		Events Statistics: 2020_12_01_0006int.abf All Events	12.042	8.558
		Events Statistics: 2020_12_02_0026int.abf All Events	12.946	8.905		Events Statistics: 2020_12_01_0023int.abf All Events	12.549	8.241
		Events Statistics: 2020_12_04_0001int.abf All Events	13.417	19.188		Events Statistics: 2020_12_03_0013int.abf All Events	13.167	5.538
		Events Statistics: 2020_12_04_0006int.abf All Events	12.774	22.678		Events Statistics: 2020_12_03_0018int.abf All Events	15.105	10.662
		Events Statistics: 2020_12_04_0014int.abf All Events	13.553	13.469		Events Statistics: 2020_12_09_0001int.abf All Events	14.662	11.749
		Events Statistics: 2020_12_04_0023int.abf All Events	15.903	13.479		Events Statistics: 2020_12_09_0006int.abf All Events	14.979	11.27
		Events Statistics: 2020_12_10_0001int.abf All Events	12.963	10.763		Events Statistics: 2020_12_09_0012int.abf All Events	14.499	8.566
		Events Statistics: 2020_12_10_0017int.abf All Events	14.633	10.244		Events Statistics: 2020_12_09_0017int.abf All Events	14.448	16.937
						Events Statistics: 2020_12_09_0023int.abf All Events	14.569	18.334

## Sheet: ED1g
		mIPSCs
		Vehicle				CNO
		File	Amplitude	Frequency		File	Amplitude	Frequency
		Events Statistics: 2020_12_02_0003int.abf All Events	17.039	20.734		Events Statistics: 2020_12_01_0003int.abf All Events	14.845	15.352
		Events Statistics: 2020_12_02_0017int.abf All Events	14.47	5.099		Events Statistics: 2020_12_01_0008int.abf All Events	12.48	6.296
		Events Statistics: 2020_12_02_0028int.abf All Events	13.345	6.568		Events Statistics: 2020_12_01_0026int.abf All Events	16.238	9.704
		Events Statistics: 2020_12_04_0003int.abf All Events	16.802	7.341		Events Statistics: 2020_12_03_0015int.abf All Events	12.773	5.415
		Events Statistics: 2020_12_04_0008int.abf All Events	18.31	14.794		Events Statistics: 2020_12_03_0021int.abf All Events	13.793	11.468
		Events Statistics: 2020_12_04_0019int.abf All Events	15.288	15.746		Events Statistics: 2020_12_09_0003int.abf All Events	20.94	10.911
		Events Statistics: 2020_12_04_0025int.abf All Events	14.522	6.582		Events Statistics: 2020_12_09_0008int.abf All Events	15.135	18.253
		Events Statistics: 2020_12_10_0003int.abf All Events	17.004	12.593		Events Statistics: 2020_12_09_0014int.abf All Events	14.231	7.57
		Events Statistics: 2020_12_10_0019int.abf All Events	12.933	5.879		Events Statistics: 2020_12_09_0019int.abf All Events	13.633	13.613
						Events Statistics: 2020_12_09_0025int.abf All Events	16.378	11.973

## Sheet: ED1h
		E/I ratio
		Vehicle				CNO
		Excitatory charge	Inhibitory Charge	E/(E+I)		Excitatory charge	Inhibitory Charge	E/(E+I)
		193.836	2524.63	0.0713034		218.377	1535.55	0.124507
		142.901	384.689	0.270856		167.181	421.687	0.283902
		185.723	423.925	0.304639		159.818	764.52	0.1729
		481.446	706.329	0.405334		102.935	330.651	0.237404
		634.304	2152.14	0.227639		286.978	823.655	0.258392
		332.617	1651.87	0.167609		255.423	1927.68	0.117
		382.534	471.205	0.448069		264.315	1698.84	0.134638
		191.065	1124.89	0.14519		220.455	720.074	0.234394
		287.324	375.68	0.433367		484.11	1102.56	0.305111
						410.993	1040.91	0.283072
