# Supplementary material for: Regulation of PV interneuron plasticity by neuropeptide-encoding genes
Source: Nature. 2025 Apr 30;643(8070):173–81. doi: 10.1038/s41586-025-08933-z (PMC12222018; doi:10.1038/s41586-025-08933-z)
Supplement: Supplementary file 9 — Source Data Extended Data Fig. 2 [file 41586_2025_8933_MOESM9_ESM.xlsx]

## Sheet: ED2b
		Synaptic density
		Vehicle
		Mouse	Uninfected	Infected
		B5-0617_20180504_VGaT	0.0610004	0.0664465
		R5-0178_20180504_VGaT	0.0765398	0.0887928
		S3-0629_20180108_VGaT	0.0741196	0.0848716
		S3-0631_20180108_VGaT	0.0862828	0.10269
		S3-0633_20180108_VGaT	0.0735673	0.0956431
		MZCD131.1b	0.167166	0.131227
		MZCD131.1g	0.179915	0.149632
		MZCD131.1i	0.128451	0.116602

## Sheet: ED2d
		Synaptic density
		CNO
		Mouse	Uninfected	Infected
		B5-0616_20180504_VGaT	0.062812	0.114601
		R5-0177_20180504_VGaT	0.092889	0.108953
		R5-0179_20180504_VGaT	0.073505	0.110787
		S3-0628_20180108_VGaT	0.071918	0.094691
		S3-0630_20180108_VGaT	0.052954	0.085864
		S3-0632_20180108_VGaT	0.073706	0.113855
		MZCD131.1a	0.134298	0.1726
		MZCD131.1c	0.135281	0.128623
		MZCD131.1e	0.12073	0.155857

## Sheet: ED2e
		Synaptic density
		Uninfected
		Mouse	Vehicle		Mouse	CNO
		B5-0617_20180504_VGaT	0.0610004		B5-0616_20180504_VGaT	0.062812
		R5-0178_20180504_VGaT	0.0765398		R5-0177_20180504_VGaT	0.092889
		S3-0629_20180108_VGaT	0.0741196		R5-0179_20180504_VGaT	0.073505
		S3-0631_20180108_VGaT	0.0862828		S3-0628_20180108_VGaT	0.071918
		S3-0633_20180108_VGaT	0.0735673		S3-0630_20180108_VGaT	0.052954
		MZCD131.1b	0.167166		S3-0632_20180108_VGaT	0.073706
		MZCD131.1g	0.179915		MZCD131.1a	0.134298
		MZCD131.1i	0.128451		MZCD131.1c	0.135281
					MZCD131.1e	0.12073

## Sheet: ED2h
		mEPSCs
		Vehicle				CNO
		File	Amplitude	Frequency		File	Amplitude	Frequency
		Events Statistics: 2017_09_28_0000int.abf All Events	13.883	13.003		Events Statistics: 2017_09_26_0000int.abf All Events	16.522	8.937
		Events Statistics: 2017_09_28_0006int.abf All Events	13.071	14.395		Events Statistics: 2017_09_26_0002int.abf All Events	17.789	16.797
		Events Statistics: 2018_01_30_0000int.abf All Events	19.243	7.157		Events Statistics: 2017_09_26_0004int.abf All Events	19.114	5.057
		Events Statistics: 2018_01_30_0002int.abf All Events	14.391	12.777		Events Statistics: 2017_09_26_0006int.abf All Events	18.912	11.374
		Events Statistics: 2018_01_30_0006int.abf All Events	15.391	12.403		Events Statistics: 2017_11_29_0000int.abf All Events	13.065	11.619
		Events Statistics: 2018_02_01_0000int.abf All Events	13.221	12.795		Events Statistics: 2017_11_29_0002int.abf All Events	20.149	7.695
		Events Statistics: 2018_02_01_0002int.abf All Events	13.876	8.557		Events Statistics: 2017_11_29_0004int.abf All Events	14.598	6.82
		Events Statistics: 2018_02_23_0001int.abf All Events	17.702	13.271		Events Statistics: 2018_01_16_0000int.abf All Events	15.489	8.696
		Events Statistics: 2018_03_26_0000int.abf All Events	13.189	8.865		Events Statistics: 2018_01_16_0004int.abf All Events	12.508	7.947
		Events Statistics: 2018_03_26_0002int.abf All Events	12.803	9.935		Events Statistics: 2018_02_22_0000int.abf All Events	17.025	10.043
		Events Statistics: 2018_03_26_0004int.abf All Events	13.608	10.338		Events Statistics: 2018_03_06_0000int.abf All Events	13.886	8.013
		Events Statistics: 2018_03_28_0000int.abf All Events	18.085	4.675		Events Statistics: 2018_03_06_0005int.abf All Events	14.871	8.267
		Events Statistics: 2018_03_28_0003int.abf All Events	16.312	7.141		Events Statistics: 2018_03_29_0000int.abf All Events	12.514	10.98
		Events Statistics: 2018_04_19_0000int.abf All Events	13.501	10.291		Events Statistics: 2018_03_29_0003int.abf All Events	13.216	10.091
		Events Statistics: 2018_04_19_0002int.abf All Events	15.346	8.938		Events Statistics: 2018_04_20_0001int.abf All Events	16.238	8.226
						Events Statistics: 2018_04_20_0003int.abf All Events	20.685	12.376

## Sheet: ED2j
		mIPSCs
		Vehicle				CNO
		File	Amplitude	Frequency		File	Amplitude	Frequency
		Events Statistics: 2017_09_28_0001int.abf All Events	17.818	11.092		Events Statistics: 2017_09_26_0001int.abf All Events	18.963	5.146
		Events Statistics: 2017_09_28_0007int.abf All Events	19.504	20.666		Events Statistics: 2017_09_26_0003int.abf All Events	25.097	14.194
		Events Statistics: 2018_01_30_0001int.abf All Events	16.439	9.269		Events Statistics: 2017_09_26_0005int.abf All Events	13.872	4.132
		Events Statistics: 2018_01_30_0003int.abf All Events	12.777	6.035		Events Statistics: 2017_09_26_0007int.abf All Events	13.801	9.067
		Events Statistics: 2018_01_30_0007int.abf All Events	16.269	7.893		Events Statistics: 2017_11_29_0001int.abf All Events	11.256	5.117
		Events Statistics: 2018_02_01_0001int.abf All Events	17.459	7.594		Events Statistics: 2017_11_29_0003int.abf All Events	12.197	4.965
		Events Statistics: 2018_02_01_0003int.abf All Events	18.186	8.652		Events Statistics: 2017_11_29_0005int.abf All Events	14.152	5.064
		Events Statistics: 2018_02_23_0002int.abf All Events	20.458	8.102		Events Statistics: 2018_01_16_0001int.abf All Events	11.244	7.211
		Events Statistics: 2018_03_26_0001int.abf All Events	14.297	8.562		Events Statistics: 2018_01_16_0005int.abf All Events	11.233	6.601
		Events Statistics: 2018_03_26_0003int.abf All Events	25.43	14.07		Events Statistics: 2018_02_22_0002int.abf All Events	18.758	8.017
		Events Statistics: 2018_03_26_0005int.abf All Events	13.638	6.408		Events Statistics: 2018_03_06_0001int.abf All Events	14.513	5.9
		Events Statistics: 2018_03_28_0002int.abf All Events	16.366	6.627		Events Statistics: 2018_03_06_0006int.abf All Events	14.9	8.524
		Events Statistics: 2018_03_28_0004int.abf All Events	17.232	8.001		Events Statistics: 2018_03_29_0001int.abf All Events	11.565	4.747
		Events Statistics: 2018_04_19_0001int.abf All Events	13.309	13.284		Events Statistics: 2018_03_29_0004int.abf All Events	12.728	4.86
		Events Statistics: 2018_04_19_0003int.abf All Events	20.004	14.731		Events Statistics: 2018_04_20_0002int.abf All Events	16.497	10.726
						Events Statistics: 2018_04_20_0004int.abf All Events	22.751	11.494

## Sheet: ED2k
		E/I ratio
		Vehicle				CNO
		Excitatory charge	Inhibitory Charge	E/(E+I)		Excitatory charge	Inhibitory Charge	E/(E+I)
		265.261	1323.73	0.166937		203.218	638.907	0.241316
		245.262	3031.72	0.0748438		393.1	2434.64	0.139016
		295.377	1032.49	0.222444		154.072	291.091	0.346102
		272.917	422.172	0.392636		297.316	673.642	0.306209
		270.026	697.954	0.278958		239.142	345.126	0.409302
		252.957	818.497	0.236088		429.904	308.709	0.582043
		142.928	1030.07	0.121848		135.118	415.901	0.245214
		263.456	797.067	0.248421		167.485	481.601	0.258032
		138.649	741.854	0.157465		172.339	325.509	0.346168
		180.141	3659.69	0.0469139		265.005	748.323	0.261519
		212.208	466.387	0.312717		169.868	536.841	0.240364
		100.274	653.813	0.132974		145.507	607.829	0.193151
		141.756	669.308	0.174778		237.794	308.631	0.435181
		260.517	1207.3	0.177485		169.277	277.997	0.378463
		247.252	2201.75	0.10096		191.435	1116.61	0.146352
						326.541	1300.37	0.200712
