# Supplementary material for: Regulation of PV interneuron plasticity by neuropeptide-encoding genes
Source: Nature. 2025 Apr 30;643(8070):173–81. doi: 10.1038/s41586-025-08933-z (PMC12222018; doi:10.1038/s41586-025-08933-z)
Supplement: Supplementary file 10 — Source Data Extended Data Fig. 3 [file 41586_2025_8933_MOESM10_ESM.xlsx]

## Sheet: ED3b
		Infection density
		Brain	Infection density (%)
		S4-0477	3.89434
		S4-0478	8.50855
		S4-0479	20.7497
		S4-0480	27.0308
		S4-0868	15.7316
		S4-0869	20.0758
		S4-0870	12.6245
		S4-0871	22.2784

## Sheet: ED3d
		cFos intensity
		Vehicle			Vehicle
		Brain	cFos intensity		Brain	cFos intensity
		20190922_S4-0478	149.277		20190922_S4-0477	259.896
		20190922_S4-0480	187.586		20190922_S4-0479	204.394
		20191002_S4-0869	186.796		20191002_S4-0868	209.883
		20191002_S4-0871	202.195		20191002_S4-0870	258.406

## Sheet: ED3f
		PV-PV charge
		-60mV				+10mV
		File	Area	Charge		File	Area	Charge
		2019_06_19_0002.abf	-13599.1	13599.1		2019_06_19_0008.abf	-2268.86	2268.86
		2019_06_19_0015.abf	-6745.1	6745.1		2019_06_19_0016.abf	-1531.3	1531.3
		2019_06_25_0016.abf	-11540.8	11540.8		2019_06_25_0013.abf	-901.723	901.723
		2019_06_25_0018.abf	-16734.3	16734.3		2019_06_25_0019.abf	-3346.74	3346.74

## Sheet: ED3j
		Input charge
		+10mV
		Control			PTX
		File	Charge		File	Charge
		2019_06_10_0005.abf	89940.1		2019_06_19_0008.abf	-2268.86
		2019_06_10_0012.abf	143199		2019_06_19_0016.abf	-1531.3
		2019_06_25_0003.abf	40118		2019_06_25_0013.abf	-901.723
		2019_06_25_0009.abf	27737.5		2019_06_25_0019.abf	-3346.74
