# Supplementary material for: Regulation of PV interneuron plasticity by neuropeptide-encoding genes
Source: Nature. 2025 Apr 30;643(8070):173–81. doi: 10.1038/s41586-025-08933-z (PMC12222018; doi:10.1038/s41586-025-08933-z)
Supplement: Supplementary file 11 — Source Data Extended Data Fig. 4 [file 41586_2025_8933_MOESM11_ESM.xlsx]

## Sheet: ED4b,c
		Number of action potentials
		PV+ interneurons
		Uninfected
		Vehicle													CNO
		% LED	Cell	1	2	3	4	5	6	7	8	9	10		% LED	Cell	1	2	3	4	5	6	7	8	9	10	11
		5		2	1	1	0	2	0	1	1	0	1		5		1	1	1	1	2	0	0	1	1	1	1
		10		3	1	1	1	3	0	2	1	1	1		10		2	2	1	2	2.5	1	1	2	2	1	1
		25		3	2	2	2	5	1	3	1	1	2.5		25		3	2	1	3	4	1	1	3	3	1	1
		50		4	3	2	2	5.5	2	4	1.5	2	3		50		3	2	2	3	4	2	1	3	4	1	1
		100		5	3	3	3	6	3	5	3	2	4		100		4	3	2	3	5	3	2	4	5	2	1

## Sheet: ED4e,f
		Number of action potentials
		PV+ interneurons
		Infected
		Vehicle													CNO
		% LED	Cell	1	2	3	4	5	6	7	8	9	10		% LED	Cell	1	2	3	4	5	6	7	8	9	10
		5		0	1	1	2	0	1	2	1	0	1		5		0	0	1	1	0	0	1	2	0	0
		10		1	1	1	3	0	1	2	1	0	1		10		0	1	1	2	1	1	1	2	1	1
		25		1	1	2	4	1	2	3	2	1	2		25		0	1	1	2.5	1	1	2	3	1	1
		50		1	1	3	5	1	2	3	4	2	3		50		1	1	1	3	1	1	1	2.5	1	1.5
		100		1	2	4	6	1	2	3	4	3	4		100		1	1	2	4	1	1	2	2	1	2

## Sheet: ED4h,i
		Number of action potentials
		SOM+ interneurons
		Vehicle																CNO
		% LED	Cell	1	2	3	4	5	6	7	8	9	10	11	12	13		% LED	Cell	1	2	3	4	5	6	7	8
		2		0	0.5	1	1	1	1	0	1	0	0	1	1	1		2		1	1	1	1	0	1	0	1
		3		0	1	1	1	1	1	1	1	1	0	1	1	1		3		1	1	1	1	0	1	0	1
		5		1	1	2	1	1	1	1	1	1	0	1	1	1		5		2	1	1	1	0	2	1	1
		10		2	1	2.5	2	2	2	1	1	2	1	1.5	1	2		10		3	1	1	2	1	3	1	2
		25		3	2	3	3	3	3	2	2	2	1	2	2	3		25		4	2	2	2	1	3	1	2
		50		4	3	4	3	4	4	2	2	2.5	1	3	2	3		50		4	3	2	3	1	3	2	3
		100		5	3	4	4	5	5	3	3	3	1	3	3	4		100		5	3	2	3	2	4	2	4

## Sheet: ED4k,l
		Number of action potentials
		VIP+ interneurons
		Vehicle																			CNO
		% LED	Cell	1	2	3	4	5	6	7	8	9	10	11	12	13	14	15			% LED	Cell	1	2	3	4	5	6	7	8	9	10	11	12	13	14	15	16	17
		2		2	2.5	0	0	0	0	0	1	0	0	0	0	0	1	1.5			2		2	0	0	1	2	0	1	1	0	0	1	0	0	2	1	1	0
		3		4	4.5	6	3	0	0	1	2	0	0	0	0	1	1	2			3		3	2	1	2	2	0	1	1	1	4	1	0	1	3	1	2	0
		5		5	7.5	6	3	0	3	1	3	1	1	1	2	1	1.5	3			5		4	4	2	5	2	0	2	3	2	4	2	2	2	5	3	3	0
		10		6	6	6	4	1	3	1	4	2	2	2	3	2	2.5	4			10		6	4	2	6	3	3	3	4	3	5	2	3	3.5	6	4	5	1
		25		9	9	7	4	2	5	3	7	2	3	6	4	2	4	6			25		8	5	2	8	4	3	4	6	4	6	3	4	6	7	4	7	2
		50		11	10	7	5	2	6	4	9	2	5	3	6	3	6	7			50		9	5	3	11	5	4	5	7	4.5	7	3	5	8	8.5	4.5	9	2
		100		13	10	8	5	3	6	5	11	3	5.5	4	6	4	7	8			100		11	6	4	13	6	4	9	8.5	5	7	4	6	9	8	5	10	3

## Sheet: ED4o
		PV charge onto pyramidal cells
		Vehicle				Vehicle
		File	Amplitude	Charge		File	Amplitude	Charge
		2019_11_30_0004.abf	6830.46	99899.7		2019_11_29_0032.abf	4637.03	60679.1
		2019_12_05_0039.abf	2655.46	61649.1		2019_12_04_0025.abf	2952.2	81402.4
		2019_12_05_0045.abf	3194.86	96196.2		2019_12_04_0032.abf	1289.83	22157.4
		2019_12_05_0052.abf	6357.76	97828		2019_12_05_0005.abf	10743.6	182135
		2019_12_09_0007.abf	3908.75	80727.9		2019_12_05_0015.abf	4482.84	105743
		2019_12_09_0014.abf	1631.97	45688.9		2019_12_05_0032.abf	3989.69	81721.2
		2019_12_09_0021.abf	2866.08	60115.2		2019_12_09_0051.abf	1446.66	28388.5
		2019_12_09_0029.abf	3080.16	58105.7		2019_12_09_0058.abf	1231.78	21807.9
		2019_12_09_0036.abf	2051.13	39870.5		2019_12_09_0066.abf	3317.72	69463.5
		2019_12_09_0043.abf	5775.39	93679.2		2019_12_18_0005.abf	6810.67	128831
		2019_12_10_0005.abf	4697.25	101947		2019_12_18_0014.abf	4197.58	76820.6
		2019_12_10_0012.abf	2886.38	73150.7		2019_12_18_0026.abf	2200.59	48763
		2019_12_18_0037.abf	9323.47	183745
