# Supplementary material for: Regulation of PV interneuron plasticity by neuropeptide-encoding genes
Source: Nature. 2025 Apr 30;643(8070):173–81. doi: 10.1038/s41586-025-08933-z (PMC12222018; doi:10.1038/s41586-025-08933-z)
Supplement: Supplementary file 12 — Source Data Extended Data Fig. 5 [file 41586_2025_8933_MOESM12_ESM.xlsx]

## Sheet: ED5b
		sIPSCs
		Onto PV+ interneurons
		Vehicle				CNO
		File	Amplitude	Frequency		File	Amplitude	Frequency
		Events Statistics: 2019_10_11_0003int.abf All Events	24.347	17.057		Events Statistics: 2019_10_12_0006int.abf All Events	35.986	41.122
		Events Statistics: 2019_10_11_0023int.abf All Events	16.296	2.651		Events Statistics: 2019_10_12_0024int.abf All Events	42.021	31.373
		Events Statistics: 2019_10_18_0004int.abf All Events	31.726	20.549		Events Statistics: 2019_10_12_0041int.abf All Events	23.844	12.598
		Events Statistics: 2019_10_23_0003int.abf All Events	19.406	3.778		Events Statistics: 2019_10_19_0003int.abf All Events	35.004	29.832
		Events Statistics: 2019_10_23_0018int.abf All Events	21.163	7.438		Events Statistics: 2019_10_31_0011int.abf All Events	27.393	25.979
		Events Statistics: 2019_10_23_0039int.abf All Events	16.062	1.981		Events Statistics: 2019_11_07_0004int.abf All Events	40.127	30.519
		Events Statistics: 2019_10_30_0004int.abf All Events	29.793	9.185		Events Statistics: 2019_11_07_0015int.abf All Events	47.323	44.454
		Events Statistics: 2019_11_04_0003int.abf All Events	24.524	12.295		Events Statistics: 2019_11_13_0003int.abf All Events	32.719	27.355
		Events Statistics: 2019_11_04_0026int.abf All Events	19.725	5.928		Events Statistics: 2019_11_18_0007int.abf All Events	32.304	41.578
		Events Statistics: 2019_11_06_0004int.abf All Events	36.843	12.711		Events Statistics: 2019_11_18_0022int.abf All Events	34.308	30.652
		Events Statistics: 2019_11_06_0020int.abf All Events	21.91	4.335		Events Statistics: 2019_11_20_0004int.abf All Events	53.326	40.893
		Events Statistics: 2019_11_14_0005int.abf All Events	19.554	10.052
		Events Statistics: 2019_11_14_0023int.abf All Events	17.436	4.125

## Sheet: ED5d
		sIPSCs
		Onto pyramidal neurons
		Vehicle				CNO
		File	Amplitude	Frequency		File	Amplitude	Frequency
		Events Statistics: 2019_11_30_0002int.abf All Events	90.609	28.475		Events Statistics: 2019_11_29_0028int.abf All Events	72.572	38.907
		Events Statistics: 2019_12_05_0035int.abf All Events	32.279	29.942		Events Statistics: 2019_12_04_0022int.abf All Events	29.704	13.124
		Events Statistics: 2019_12_05_0042int.abf All Events	71.753	18.762		Events Statistics: 2019_12_04_0028int.abf All Events	24.721	13.315
		Events Statistics: 2019_12_05_0048int.abf All Events	66.783	22.224		Events Statistics: 2019_12_05_0001int.abf All Events	38.127	33.805
		Events Statistics: 2019_12_09_0001int.abf All Events	33.958	27.709		Events Statistics: 2019_12_05_0008int.abf All Events	42.141	16.346
		Events Statistics: 2019_12_09_0010int.abf All Events	62.653	34.123		Events Statistics: 2019_12_05_0028int.abf All Events	40.456	31.411
		Events Statistics: 2019_12_09_0017int.abf All Events	56.936	37.444		Events Statistics: 2019_12_09_0047int.abf All Events	41.844	38.111
		Events Statistics: 2019_12_09_0025int.abf All Events	93.679	13.831		Events Statistics: 2019_12_09_0054int.abf All Events	48.366	22.881
		Events Statistics: 2019_12_09_0032int.abf All Events	34.395	21.155		Events Statistics: 2019_12_09_0061int.abf All Events	41.884	19.757
		Events Statistics: 2019_12_09_0039int.abf All Events	43.691	17.946		Events Statistics: 2019_12_18_0001int.abf All Events	46.865	36.919
		Events Statistics: 2019_12_10_0001int.abf All Events	29.354	22.312		Events Statistics: 2019_12_18_0010int.abf All Events	66.998	38.436
		Events Statistics: 2019_12_10_0008int.abf All Events	35.138	29.753		Events Statistics: 2019_12_18_0020int.abf All Events	75.232	30.488
		Events Statistics: 2019_12_18_0032int.abf All Events	81.354	21.605

## Sheet: ED5f
		sIPSCs
		Onto SOM+ interneurons
		Vehicle				CNO
		File	Amplitude	Frequency		File	Amplitude	Frequency
		Events Statistics: 2020_01_22_0001int.abf All Events	24.125	14.982		Events Statistics: 2020_01_21_0001int.abf All Events	44.181	26.285
		Events Statistics: 2020_01_22_0018int.abf All Events	28.247	16.477		Events Statistics: 2020_01_21_0013int.abf All Events	32.383	14.492
		Events Statistics: 2020_01_24_0001int.abf All Events	33.136	18.829		Events Statistics: 2020_01_21_0031int.abf All Events	39.578	27.525
		Events Statistics: 2020_01_24_0019int.abf All Events	26.369	12.073		Events Statistics: 2020_01_23_0002int.abf All Events	30.43	20.776
		Events Statistics: 2020_09_17_0008int.abf All Events	29.193	19.238		Events Statistics: 2020_01_23_0013int.abf All Events	75.039	31.818
		Events Statistics: 2020_09_17_0015int.abf All Events	22.003	9.849		Events Statistics: 2020_02_12_0008int.abf All Events	58.498	34.266
		Events Statistics: 2020_09_24_0001int.abf All Events	39.406	22.693		Events Statistics: 2020_09_16_0002int.abf All Events	54.032	30.626
		Events Statistics: 2020_09_30_0004int.abf All Events	23.741	8.676		Events Statistics: 2020_09_16_0013int.abf All Events	28.648	21.004
		Events Statistics: 2020_10_01_0007int.abf All Events	20.416	7.646		Events Statistics: 2020_09_16_0028int.abf All Events	26.801	10.025
		Events Statistics: 2020_10_01_0015int.abf All Events	25.165	19.718		Events Statistics: 2020_09_23_0001int.abf All Events	25.588	19.306
						Events Statistics: 2020_09_23_0008int.abf All Events	61.157	33.318

## Sheet: ED5h
		sIPSCs
		Onto VIP+ interneurons
		Vehicle				CNO
		File	Amplitude	Frequency		File	Amplitude	Frequency
		Events Statistics: 2019_08_16_0003int.abf All Events	33.179	26.414		Events Statistics: 2019_08_21_0005int.abf All Events	35.201	28.286
		Events Statistics: 2019_08_22_0008int.abf All Events	21.368	7.31		Events Statistics: 2019_08_21_0011int.abf All Events	37.644	33.032
		Events Statistics: 2019_09_20_0003int.abf All Events	37.451	22.694		Events Statistics: 2019_08_21_0017int.abf All Events	26.809	13.189
		Events Statistics: 2019_09_20_0008int.abf All Events	23.039	22.04		Events Statistics: 2019_08_23_0005int.abf All Events	25.773	18.894
		Events Statistics: 2019_09_20_0019int.abf All Events	21.491	8.536		Events Statistics: 2019_08_23_0022int.abf All Events	41.734	24.389
		Events Statistics: 2020_09_07_0002int.abf All Events	20.072	10.421		Events Statistics: 2019_09_19_0003int.abf All Events	29.17	35.438
		Events Statistics: 2020_09_07_0016int.abf All Events	19.741	7.5		Events Statistics: 2019_09_19_0016int.abf All Events	26.225	22.187
		Events Statistics: 2020_09_07_0026int.abf All Events	21.468	9.183		Events Statistics: 2019_09_19_0022int.abf All Events	30.469	34.872
		Events Statistics: 2020_09_11_0001int.abf All Events	23.114	14.656		Events Statistics: 2020_08_24_0015int.abf All Events	33.095	25.716
		Events Statistics: 2020_09_11_0022int.abf All Events	19.615	10.312		Events Statistics: 2020_08_24_0022int.abf All Events	24.251	13.022
		Events Statistics: 2020_09_11_0035int.abf All Events	32.035	16.659		Events Statistics: 2020_08_26_0002int.abf All Events	18.51	9.66
		Events Statistics: 2020_09_15_0001int.abf All Events	20.9	6.393		Events Statistics: 2020_08_26_0015int.abf All Events	27.242	12.665
		Events Statistics: 2020_09_15_0020int.abf All Events	14.177	2.922
