# Supplementary material for: Regulation of PV interneuron plasticity by neuropeptide-encoding genes
Source: Nature. 2025 Apr 30;643(8070):173–81. doi: 10.1038/s41586-025-08933-z (PMC12222018; doi:10.1038/s41586-025-08933-z)
Supplement: Supplementary file 13 — Source Data Extended Data Fig. 6 [file 41586_2025_8933_MOESM13_ESM.xlsx]

## Sheet: ED6b
		Synaptic density
		Vehicle			CNO
		Mouse	Density change %		Mouse	Density change %
		S3-0631_20190222_Syt2	0.99467		S3-0628_20190222_Syt2	1.38037
		S3-0633_20190222_Syt2	1.0597		S3-0630_20190222_Syt2	1.70264
		B5-0167_20190307_Syt2	1.09183		S3-0632_20190222_Syt2	1.41655
		R5-0178_20190307_Syt2	1.31665		B5-0166_20190307_Syt2	1.50218
		R5-0180_20190307_Syt2	0.903651		R5-0177_20190307_Syt2	1.00753
		MZCD131.1g	0.518888		R5-0179_20190307_Syt2	1.52635

## Sheet: ED6d
		Synaptic density
		Vehicle
		Mouse	Uninfected	Infected
		S3-0631_20190222_Syt2	0.100658	0.100122
		S3-0633_20190222_Syt2	0.0800911	0.0848727
		B5-0167_20190307_Syt2	0.0936814	0.102284
		R5-0178_20190307_Syt2	0.0977016	0.128639
		R5-0180_20190307_Syt2	0.120508	0.108897
		MZCD131.1g	0.105794	0.0548951

## Sheet: ED6f
		Synaptic density
		CNO
		Mouse	Uninfected	Infected
		S3-0628_20190222_Syt2	0.111648	0.154116
		S3-0630_20190222_Syt2	0.0854722	0.145528
		S3-0632_20190222_Syt2	0.0804812	0.114006
		B5-0166_20190307_Syt2	0.100327	0.15071
		R5-0177_20190307_Syt2	0.120156	0.121061
		R5-0179_20190307_Syt2	0.0919684	0.140376

## Sheet: ED6g
		Synaptic density
		Vehicle			CNO
		Mouse	Uninfected		Mouse	Uninfected
		S3-0631_20190222_Syt2	0.100658		S3-0628_20190222_Syt2	0.111648
		S3-0633_20190222_Syt2	0.0800911		S3-0630_20190222_Syt2	0.0854722
		B5-0167_20190307_Syt2	0.0936814		S3-0632_20190222_Syt2	0.0804812
		R5-0178_20190307_Syt2	0.0977016		B5-0166_20190307_Syt2	0.100327
		R5-0180_20190307_Syt2	0.120508		R5-0177_20190307_Syt2	0.120156
		MZCD131.1g	0.105794		R5-0179_20190307_Syt2	0.0919684

## Sheet: ED6i
		Infection density
		Mouse	Infection density (%)
		L8-0128	16.2535
		L8-0127	26.0852
		20201027_MBDC51.1g_FR	26.0206
		MDBC60.1b_20201112_CNO1x	15.2296
		MDBC60.1c_20201112_VEH1x	38.4146
		MDBC60.1d_20201112_VEH1x	26.1799
		MDBC60.1e_20201112_VEH1x	7.92474

## Sheet: ED6k
		cFOS intensity
		Vehicle			CNO
		Brain	cfos intensity		Brain	cfos intensity
		MBDC60.1c	128.611		L8-0127	368.225
		MBDC60.1d	133.589		L8-0128	222.947
		MBDC60.1e	133.398		MBDC60.1b	421.183
		G8-0159	163.041		G8-0161	301.565
