# Supplementary material for: Regulation of PV interneuron plasticity by neuropeptide-encoding genes
Source: Nature. 2025 Apr 30;643(8070):173–81. doi: 10.1038/s41586-025-08933-z (PMC12222018; doi:10.1038/s41586-025-08933-z)
Supplement: Supplementary file 14 — Source Data Extended Data Fig. 7 [file 41586_2025_8933_MOESM14_ESM.xlsx]

## Sheet: ED7c
		Scg2 expression
		Vehicle
		Brain	Uninfected	Infected
		S6-0465	32.0409	30.8784
		S6-0467	40.8516	30.4864
		S6-0168	59.6344	59.1
		S6-0170	45.2878	44.7525
		S6-0172	25.9993	32.8926
		S6-0174	27.5275	27.9122

## Sheet: ED7e
		VGF expression
		Vehicle
		Brain	Uninfected	Infected
		S6-0465	20.4635	40.9698
		S6-0467	46.6298	42.2408
		S6-0168	44.5255	31.3866
		S6-0170	36.2476	42.2018
		S6-0172	35.2823	39.7967
		S6-0174	40.6106	43.2486

## Sheet: ED7h
		Scg2 expression				VGF expression
		Vehicle				Vehicle
		Brain	Uninfected	Infected		Brain	Uninfected	Infected
		MZCD67.1a	87.7131	56.5517		MZCD136.1j	36.6135	25.7903
		MZCD67.1b	89.5521	79.9185		MZCD136.1l	33.8054	31.2682
		MZCD67.1c	73.7092	58.7779		MZCD136.1b	51.7721	41.8577
		B9-0292	83.0342	56.4977		MZCD136.1c	41.8773	24.2167
		B9-0294	60.0706	43.8147		MZCD136.1e	52.3073	44.3967

## Sheet: ED7j
		Infection Density
		hM3Dq-shLacZ			hM3Dq-shScg2			hM3Dq-shVgf
		Mouse	Density (%)		Mouse	Density (%)		Mouse	Density (%)
		MZCD116.1l	20.6706		MZCD70.1	36.8327		MZCD128.1a	6.04793
		MZCD116.1m	12.5902		L9-0233	17.6069		MZCD128.1g	15.8951
		MZCD116.1o	13.2039		L9-0240	60.5563		MZCD128.1h	12.1226
					L9-0241	47.3201		MZCD128.1i	16.581
					L9-0224	20.5628		MZCD128.1j	14.9621

## Sheet: ED7k
		cFos intensity
		hM3Dq-shLacZ						hM3Dq-shScg2						hM3Dq-shVgf
		Vehicle			CNO			Vehicle			CNO			Vehicle			CNO
		Mouse	cFos intensity		Mouse	cFos intensity		Mouse	cFos intensity		Mouse	cFos intensity		Mouse	cFos intensity		Mouse	cFos intensity
		MZCD116.1o	37.9507		MZCD116.1l	50.2027		MZCD135.1e	28.6171		MZCD135.1d	45.4094		MZCD128.1g	9.91265		MZCD128.1a	35.997
		MCD142.1a	23.9917		MZCD116.1n	70.7043		MZCD135.1g	30.0142		MZCD135.1f	53.0125		MZCD128.1i	18.3227		MZCD128.1h	26.3871
		MCD142.1c	23.0735		MCD142.1b	56.2838		MZCD135.1i	26.5484		MZCD135.1h	52.6477		MZCD136.1a	0.801315		MZCD128.1j	23.4938
