# Supplementary material for: Regulation of PV interneuron plasticity by neuropeptide-encoding genes
Source: Nature. 2025 Apr 30;643(8070):173–81. doi: 10.1038/s41586-025-08933-z (PMC12222018; doi:10.1038/s41586-025-08933-z)
Supplement: Supplementary file 15 — Source Data Extended Data Fig. 8 [file 41586_2025_8933_MOESM15_ESM.xlsx]

## Sheet: ED8b
		PV-PV synapse density
		Vehicle
		shLacZ					shScg2					shVGF					% Change
		Mouse	Uninfected	Infected	Change		Mouse	Uninfected	Infected	Change		Mouse	Uninfected	Infected	Change		shLacZ	shScg2	Vgf
		L9-0938	0.143975	0.16281	1.13083		L9-0228	0.13529	0.15663	1.15774		MZCD105.1i	0.132804	0.131844	0.992771		13.0825	15.7743	-0.722914
		L9-0940	0.183773	0.12001	0.653034		L9-0232	0.124108	0.150291	1.21098		MZCD119.1b	0.0947503	0.144159	1.52147		-34.6966	21.0976	52.1467
		L9-0943	0.13461	0.146088	1.08527		L9-0235	0.125773	0.086052	0.684184		MZCD119.1d	0.153161	0.157909	1.031		8.5267	-31.5816	3.10002
		L9-0947	0.0887819	0.130482	1.46969		L9-0237	0.098553	0.11726	1.18982		MZCD119.1f	0.139403	0.100322	0.719654		46.9693	18.9815	-28.0346
		B10-0210	0.136783	0.131236	0.959442		L9-0239	0.0810596	0.0982069	1.21154		MZCD119.1n	0.161926	0.13581	0.838713		-4.05579	21.1538	-16.1287
		S7-0853	0.123345	0.0987179	0.80034		G9-0326	0.127066	0.177965	1.40058		MZCD128.1b	0.11783	0.0992949	0.842696		-19.966	40.0578	-15.7304
		MZCD116.1d	0.089868	0.100452	1.11778		G9-0328	0.113642	0.110452	0.971929		MZCD128.1d	0.0861848	0.0859146	0.996865		11.7776	-2.80715	-0.313504
		MZCD116.1h	0.142009	0.111547	0.785496		R10-0237	0.167272	0.137835	0.824016							-21.4504	-17.5984
							R10-0239	0.0954842	0.108227	1.13345								13.3451

## Sheet: ED8d
		PV-PV synapse density
		shLacZ
		Vehicle				CNO
		Mouse	Uninfected	Infected		Mouse	Uninfected	Infected
		L9-0938	0.143975	0.16281		L9-0937	0.117658	0.164758	1.40032
		L9-0940	0.183773	0.12001		L9-0939	0.110781	0.122787	1.10837
		L9-0943	0.13461	0.146088		L9-0941	0.0930653	0.130594	1.40325
		L9-0947	0.0887819	0.130482		L9-0944	0.1008	0.161469	1.60187
		B10-0210	0.136783	0.131236		L9-0951	0.119125	0.125482	1.05336
		S7-0853	0.123345	0.0987179		S7-0852	0.121948	0.142309	1.16696
		MZCD116.1d	0.089868	0.100452		S7-0854	0.111967	0.10972	0.979931
		MZCD116.1h	0.142009	0.111547		MZCD116.1a	0.123557	0.136385	1.10382
						MZCD116.1g	0.148949	0.177134	1.18923
						MZCD116.1i	0.0682171	0.0981417	1.43867

## Sheet: ED8f
		PV-PV synapse density
		shScg2
		Vehicle				CNO
		Mouse	Uninfected	Infected		Mouse	Uninfected	Infected
		L9-0228	0.13529	0.15663		L9-0227	0.134315	0.120237
		L9-0232	0.124108	0.150291		L9-0231	0.170063	0.168895
		L9-0235	0.125773	0.086052		L9-0234	0.100008	0.124539
		L9-0237	0.098553	0.11726		L9-0238	0.0880856	0.116899
		L9-0239	0.0810596	0.0982069		G9-0325	0.116158	0.12875
		G9-0326	0.127066	0.177965		G9-0327	0.128693	0.166673
		G9-0328	0.113642	0.110452		XX-0932	0.114187	0.12416
		R10-0237	0.167272	0.137835		R10-0236	0.115016	0.139727
		R10-0239	0.0954842	0.108227		R10-0238	0.16879	0.159525

## Sheet: ED8h
		PV-PV synapse density
		shVgf
		Vehicle				CNO
		Mouse	Uninfected	Infected		Mouse	Uninfected	Infected
		MZCD105.1i	0.132804	0.131844		MZCD105.1f	0.126859	0.108027
		MZCD119.1b	0.0947503	0.144159		MZCD105.1h	0.138531	0.10572
		MZCD119.1d	0.153161	0.157909		MZCD119.1a	0.12806	0.140744
		MZCD119.1f	0.139403	0.100322		MZCD119.1c	0.107155	0.1035
		MZCD119.1n	0.161926	0.13581		MZCD119.1g	0.130984	0.170971
		MZCD128.1b	0.11783	0.0992949		MZCD119.1m	0.190874	0.182581
		MZCD128.1d	0.0861848	0.0859146		MZCD119.1o	0.124382	0.108457
						MZCD128.1c	0.0921028	0.0954126
