# Supplementary material for: Regulation of PV interneuron plasticity by neuropeptide-encoding genes
Source: Nature. 2025 Apr 30;643(8070):173–81. doi: 10.1038/s41586-025-08933-z (PMC12222018; doi:10.1038/s41586-025-08933-z)
Supplement: Supplementary file 16 — Source Data Extended Data Fig. 9 [file 41586_2025_8933_MOESM16_ESM.xlsx]

## Sheet: ED9c
		Vgf expression
		Mouse	non-infected	Infected
		MZCD138.1b	27.4786	137.575
		MZCD138.1c	18.7409	98.6014
		MZCD138.1d	31.5513	91.0807

## Sheet: ED9e
		PV-PV connectivity
		mCherry overexpression
		Mouse	Uninfected	Infected
		MZCD133.1e	0.0909766	0.0746033
		MZCD133.1f	0.101454	0.0745898
		MZCD138.1e	0.100135	0.0910716
		MZCD138.1f	0.116165	0.105822
		MZCD138.1f	0.120019	0.134447

## Sheet: ED9g
		PV-PV connectivity
		VGF overexpression
		Mouse	Uninfected	Infected
		MZCD121.1d	0.11616	0.137383
		MZCD133.1a	0.0832569	0.118308
		MZCD133.1b	0.0731294	0.0850989
		MZCD133.1d	0.0731799	0.10595
		MZCD138.1a	0.0822102	0.134145

## Sheet: ED9i
		mEPSCs
		mCherry overexpression				VGF overexpression
		File	Amplitude	Frequency		File	Amplitude	Frequency
		Events Statistics: 2023_06_28_0003int.abf All Events	12.759	18.308		Events Statistics: 2023_06_27_0003int.abf All Events	14.953	18.329
		Events Statistics: 2023_06_28_0008int.abf All Events	14.31	24.677		Events Statistics: 2023_06_27_0016int.abf All Events	16.72	23.062
		Events Statistics: 2023_06_28_0019int.abf All Events	15.855	8.322		Events Statistics: 2023_06_27_0024int.abf All Events	13.668	25.483
		Events Statistics: 2023_06_28_0028int.abf All Events	13.102	14.918		Events Statistics: 2023_07_06_0003int.abf All Events	13.778	27.644
		Events Statistics: 2023_06_28_0041int.abf All Events	15.985	13.914		Events Statistics: 2023_07_06_0008int.abf All Events	15.086	12.959
		Events Statistics: 2023_07_12_0003int.abf All Events	14.291	17.461		Events Statistics: 2023_07_06_0019int.abf All Events	16.464	17.352
		Events Statistics: 2023_07_12_0010int.abf All Events	20.048	13.6		Events Statistics: 2023_07_11_0005int.abf All Events	14.153	16.093
		Events Statistics: 2023_07_12_0015int.abf All Events	17.991	20.928
		Events Statistics: 2023_07_12_0023int.abf All Events	15.268	7.568

## Sheet: ED9k
		mIPSCs
		mCherry overexpression				VGF overexpression
		File	Amplitude	Frequency		File	Amplitude	Frequency
		Events Statistics: 2023_06_28_0001int.abf All Events	21.386	21.716		Events Statistics: 2023_06_27_0001int.abf All Events	23.502	15.658
		Events Statistics: 2023_06_28_0006int.abf All Events	22.695	36.524		Events Statistics: 2023_06_27_0014int.abf All Events	21.406	18.783
		Events Statistics: 2023_06_28_0017int.abf All Events	14.62	12.4		Events Statistics: 2023_06_27_0019int.abf All Events	18.532	9.273
		Events Statistics: 2023_06_28_0026int.abf All Events	13.102	9.63		Events Statistics: 2023_07_06_0001int.abf All Events	16.829	11.212
		Events Statistics: 2023_06_28_0039int.abf All Events	15.524	15.841		Events Statistics: 2023_07_06_0006int.abf All Events	12.386	5.088
		Events Statistics: 2023_07_12_0005int.abf All Events	12.921	16.69		Events Statistics: 2023_07_06_0017int.abf All Events	21.888	19.645
		Events Statistics: 2023_07_12_0008int.abf All Events	12.107	5.498		Events Statistics: 2023_07_11_0007int.abf All Events	12.851	6.57
		Events Statistics: 2023_07_12_0013int.abf All Events	16.277	14.858
		Events Statistics: 2023_07_12_0021int.abf All Events	13.749	7.757

## Sheet: ED9l
		E/I ratio
		mCherry overexpression				VGF overexpression
		mEPSC	mIPSC	E/(E+I)		mEPSC	mIPSC	E/(E+I)
		392.908	2780.8	0.123801		586.235	1823.03	0.243325
		642.638	3778.08	0.14537		878.086	1687.97	0.342193
		265.622	735.692	0.265273		645.255	694.446	0.481641
		442.184	521.445	0.458874		611.955	881.073	0.409875
		497.217	907.372	0.353994		382.291	188.597	0.669643
		412.045	836.653	0.32998		427.588	1528.5	0.218594
		627.654	242.011	0.721719		635.368	366.527	0.634166
		587.993	1015.05	0.366797
		236.492	395.204	0.374377

## Sheet: ED9n
		Paired-pulse ratio (PPR)
		mCherry			VGF
		Mouse	PPR		Mouse	PPR
		2023_06_06_0021.abf	1.1295		2023_06_07_0002.abf	1.00005
		2023_06_14_0003.abf	0.467842		2023_06_07_0006.abf	0.734781
		2023_06_14_0009.abf	0.0656372		2023_06_07_0011.abf	0.422113
		2023_06_14_0015.abf	0.0342735		2023_06_07_0014.abf	0.262143
		2023_06_14_0020.abf	0.871315		2023_06_07_0025.abf	0.265782
		2023_06_14_0026.abf	0.550129		2023_06_20_0003.abf	0.00827488
		2023_06_14_0031.abf	0.0492053		2023_06_20_0009.abf	0.214217
		2023_06_19_0018.abf	0.467855		2023_06_20_0014.abf	-0.00754753
		2023_06_19_0023.abf	0.470478		2023_06_20_0021.abf	0.00898961
					2023_06_20_0026.abf	0.418826
