# Supplementary material for: Regulation of PV interneuron plasticity by neuropeptide-encoding genes
Source: Nature. 2025 Apr 30;643(8070):173–81. doi: 10.1038/s41586-025-08933-z (PMC12222018; doi:10.1038/s41586-025-08933-z)
Supplement: Supplementary file 17 — Source Data Extended Data Fig. 10 [file 41586_2025_8933_MOESM17_ESM.xlsx]

## Sheet: ED10b
		Freezing time (%)
		Unshocked	Shocked (3shocks)
		5	67
		11	51
		14	53
		9	61
			82

## Sheet: ED10d
		Percentage of cFos+ PV+ interneurons
		cFos-negative			Used brains
		Total cells	117		MZCD171.1A
		# cFos negative	69		MZCD171.1D
		# cFos positive	48		MZCD177.1A
		Percentage positive	41.0256		MZCD177.1B
					MZCD177.1C
